# Supplementary material for: A Newly Engineered A549 Cell Line Expressing ACE2 and TMPRSS2 Is Highly Permissive to SARS-CoV-2, Including the Delta and Omicron Variants
Source: Viruses. 2022 Jun 23;14(7):1369. doi: 10.3390/v14071369 (PMC9318744; doi:10.3390/v14071369)
Supplement: Supplementary file 1 [file viruses-14-01369-s001.zip]

Archive with 1 entries (1 files):
- viruses-1760272-supplementary.pdf
